# Supplementary material for: Synthesis of Poly(Lactic Acid-co-Glycolic Acid) Copolymers with High Glycolide Ratio by Ring-Opening Polymerisation
Source: Polymers (Basel). 2021 Jul 26;13(15):2458. doi: 10.3390/polym13152458 (PMC8348705; doi:10.3390/polym13152458)
Supplement: Supplementary file 1 [file polymers-13-02458-s001.zip]

Archive with 1 entries (1 files):
- polymers-1286923-SI.pdf
